# Supplementary material for: Exposure of Wild Boar to Mycobacterium tuberculosis Complex in France since 2000 Is Consistent with the Distribution of Bovine Tuberculosis Outbreaks in Cattle
Source: PLoS One. 2013 Oct 22;8(10):e77842. doi: 10.1371/journal.pone.0077842 (PMC3805591; doi:10.1371/journal.pone.0077842)
Supplement: Table S1 — Apparent and true TB seroprevalence in wild boar per department and per cut-off used in ELISA bPPD. (XLS) [file pone.0077842.s002.xls]

## Sheet: Table 1
			Cut-off 0.2					Cut-off 0.5
		Name of the department	# tested	# seropositive	Apparent seroprevalence (%) [CI 95%]	True seroprevalence (%) [CI 95%]		# tested	# seropositive	Apparent seroprevalence (%) [CI 95%]	True seroprevalence (%) [CI 95%]
	2	Aisne (02)	37	2	5.4 [1-18.5]	2.7 [0-21.6]		37	0	0 [0-9.1]	0 [0-41.7]
	5	Hautes-Alpes (05)	1	0	0 [0-73.1]	0 [0-100]		1	0	0 [0-73.1]	0 [0-58]
	6	Alpes-Maritimes (06)	20	1	5 [0.3-24.4]	2.1 [0-30.2]		20	0	0 [0-16.7]	0 [0-13.1]
	9	Ariège (09)	41	6	14.6 [6.6-29.1]	16 [4.3-36.9]		41	0	0 [0-8.2]	0 [0-63.3]
	10	Aube (10)	30	3	10 [2.8-26.3]	9.3 [0-33]		30	0	0 [0-11.2]	0 [0-12.6]
	11	Aude (11)	10	1	10 [0.5-44.6]	9.3 [0-59.5]		10	0	0 [0-29.1]	0 [0-17.2]
	12	Aveyron (12)	82	3	3.7 [1-10.2]	0.1 [0-9.6]		82	2	2.4 [0.4-8.4]	3.8 [0.7-44.7]
	13	Bouches-du-Rhône (13)	29	1	3.4 [0.2-16.9]	0 [0-19.3]		29	0	0 [0-11.5]	0 [0-12.9]
	14	Calvados (14)	47	0	0 [0-8]	0 [0-6.4]		47	0	0 [0-8]	0 [0-17.7]
	16	Charente (16)	18	2	11.1 [2-33]	10.9 [0-42.7]		18	1	5.6 [0.3-27.1]	8.5 [0.4-12.3]
	21	Cote d'Or (21)	49	10	20.4 [10.9-33.7]	24.4 [10.6-43.7]		49	4	8.2 [2.8-19.2]	12.6 [4.4-13.9]
	22	Côtes d'Armor (22)	26	4	15.4 [5.4-34.4]	17.1 [2.7-44.6]		26	0	0 [0-12.9]	0 [0-29.5]
	27	Eure (27)	16	2	12.5 [2.3-37.2]	12.9 [0-48.7]		16	0	0 [0-20.8]	0 [0-19.8]
	28	Eure-et-Loir (28)	8	0	0 [0-36.5]	0 [0-47.6]		8	0	0 [0-36.5]	0 [0-32.1]
	29	Finistère (29)	21	0	0 [0-15.9]	0 [0-17.9]		21	0	0 [0-15.9]	0 [0-56.1]
	30	Gard (30)	40	2	5 [0.9-17.1]	2.1 [0-19.6]		40	0	0 [0-8.4]	0 [0-13.3]
	31	Haute-Garonne (31)	27	4	14.8 [5.2-33.1]	16.3 [2.4-42.8]		27	2	7.4 [1.3-23.7]	11.4 [2-12.9]
	32	Gers (32)	16	2	12.5 [2.3-37.2]	12.9 [0-48.7]		16	0	0 [0-20.8]	0 [0-36.5]
	33	Gironde (33)	17	3	17.6 [5-41.7]	20.4 [2.1-55.2]		17	0	0 [0-19.6]	0 [0-32.1]
	34	Hérault (34)	61	4	6.6 [2.3-16.1]	4.3 [0-18.2]		61	0	0 [0-6.1]	0 [0-30.2]
	35	Ille-et-Vilaine (35)	58	1	1.7 [0.1-9.2]	0 [0-8.1]		58	0	0 [0-6.5]	0 [0-9.5]
	36	Indre (36)	30	1	3.3 [0.2-17.7]	0 [0-20.5]		30	0	0 [0-11.2]	0 [0-9.9]
	37	Indre-et-Loire (37)	48	1	2.1 [0.1-11.1]	0 [0-10.9]		48	0	0 [0-7.8]	0 [0-17.2]
	38	Isère (38)	1	0	0 [0-73.1]	0 [0-100]		1	0	0 [0-73.1]	0 [0-12]
	39	Jura (39)	27	2	7.4 [1.3-23.7]	5.6 [0-29.2]		27	0	0 [0-12.4]	0 [0-100]
	40	Landes (40)	70	9	12.9 [6.6-22.7]	13.5 [4.5-27.8]		70	1	1.4 [0.1-7.6]	2.2 [0.1-19.1]
	42	Loire (42)	42	5	11.9 [4.8-25.9]	12.1 [1.8-32.4]		42	0	0 [0-8.9]	0 [0-11.7]
	43	Haute-Loire (43)	104	7	6.7 [3.2-13.3]	4.6 [0-14.1]		104	0	0 [0-3.6]	0 [0-13.7]
	44	Loire-Atlantique (44)	64	8	12.5 [5.9-23.3]	12.9 [3.3-28.5]		64	0	0 [0-5.9]	0 [0-5.6]
	45	Loiret (45)	13	2	15.4 [2.8-43.4]	17.1 [0-57.7]		13	0	0 [0-22.5]	0 [0-9]
	46	Lot (46)	27	1	3.7 [0.2-18.1]	0.2 [0-21.1]		27	0	0 [0-12.4]	0 [0-34.6]
	47	Lot-et-Garonne (47)	9	1	11.1 [0.6-44.3]	10.9 [0-59.1]		9	0	0 [0-32.3]	0 [0-19.1]
	48	Lozère (48)	19	1	5.3 [0.3-25.7]	2.5 [0-32.1]		19	1	5.3 [0.3-25.7]	8.1 [0.4-49.7]
	49	Maine-et-Loire (49)	7	0	0 [0-37.7]	0 [0-49.5]		7	0	0 [0-37.7]	0 [0-39.6]
	50	Manche (50)	13	1	7.7 [0.4-34.2]	6 [0-44.3]		13	0	0 [0-22.5]	0 [0-100]
	52	Haute-Marne (52)	76	4	5.3 [1.8-13]	2.5 [0-13.6]		76	0	0 [0-4.9]	0 [0-34.6]
	59	Nord (59)	44	0	0 [0-8.5]	0 [0-7.2]		44	0	0 [0-8.5]	0 [0-7.6]
	62	Pas-de-Calais (62)	6	0	0 [0-41.1]	0 [0-54.4]		6	0	0 [0-41.1]	0 [0-25.7]
	63	Puy-de-Dome (63)	21	0	0 [0-15.9]	0 [0-17.9]		21	0	0 [0-15.9]	0 [0-63.3]
	64	Pyrénées-Atlantique (64)	132	15	11.4 [6.7-18.1]	11.3 [4.5-21]		132	5	3.8 [1.5-8.6]	5.8 [2.3-24.4]
	66	Pyrénées-Orientales (66)	42	1	2.4 [0.1-12.7]	0 [0-13.2]		42	0	0 [0-8.9]	0 [0-13.2]
	69	Rhône (69)	40	6	15 [6.7-29.8]	16.6 [4.6-38]		40	1	2.5 [0.1-13.3]	3.8 [0.2-13.7]
	70	Haute-Saône (70)	10	1	10 [0.5-44.6]	9.3 [0-59.5]		10	0	0 [0-29.1]	0 [0-20.5]
	71	Saône-et-Loire (71)	50	6	12 [5.4-23.8]	12.2 [2.6-29.4]		50	0	0 [0-7.5]	0 [0-44.7]
	72	Sarthe (72)	18	4	22.2 [8-47.1]	27 [6.4-63.1]		18	0	0 [0-18.5]	0 [0-11.5]
	73	Savoie (73)	14	0	0 [0-23.8]	0 [0-29.3]		14	0	0 [0-23.8]	0 [0-28.5]
	76	Seine-Maritime (76)	24	2	8.3 [1.5-26.7]	6.9 [0-33.4]		24	0	0 [0-13.9]	0 [0-36.6]
	79	Deux-sèvres (79)	21	2	9.5 [1.7-30.5]	8.6 [0-39]		21	0	0 [0-15.9]	0 [0-21.4]
	81	Tarn (81)	3	0	0 [0-63.2]	0 [0-86.3]		3	0	0 [0-63.2]	0 [0-24.4]
	82	Tarn-et-Garonne (82)	8	1	12.5 [0.6-50]	12.9 [0-67.3]		8	0	0 [0-36.5]	0 [0-97.2]
	83	Var (83)	59	2	3.4 [0.6-11.6]	0 [0-11.6]		59	0	0 [0-6.4]	0 [0-56.1]
	84	Vaucluse (84)	19	0	0 [0-17.6]	0 [0-20.3]		19	0	0 [0-17.6]	0 [0-9.8]
	85	Vendée (85)	11	0	0 [0-26.5]	0 [0-33.1]		11	0	0 [0-26.5]	0 [0-27]
	86	Vienne (86)	50	3	6 [1.7-16.7]	3.5 [0-19]		50	0	0 [0-7.5]	0 [0-40.7]
	87	Haute-Vienne (87)	35	5	14.3 [5.8-29.8]	15.5 [3.2-38]		35	4	11.4 [4-26.8]	17.6 [6.2-11.5]
	89	Yonne (89)	6	0	0 [0-41.1]	0 [0-54.4]		6	0	0 [0-41.1]	0 [0-41.3]
	2A	Corse-du-Sud (2A)	13	1	7.7 [0.4-34.2]	6 [0-44.3]		13	0	0 [0-22.5]	0 [0-24.4]
	2B	Haute-Corse (2B)	178	10	5.6 [3-10]	3 [0-9.4]		178	8	4.5 [2.1-8.6]	6.9 [3.2-34.6]
		Overall	2080	162	7.6 [6.5-8.9]	5.9 [4.3%-7.7]		2080	30	1.4 [1.0-2.1]	2.2 [1.5-3.2]
